# Supplementary material for: ﻿Vicialiupanshanensis (Fabaceae), a new plant species from northwestern China
Source: PhytoKeys. 2025 Jul 4;259:217–27. doi: 10.3897/phytokeys.259.154664 (PMC12254831; doi:10.3897/phytokeys.259.154664)
Supplement: XML Treatment for Vicia liupanshanensis [file phytokeys.259.154664-treatment1.xml]

<!DOCTYPE tp:taxon-treatment
  PUBLIC "-//TaxonX//DTD Taxonomic Treatment Publishing DTD v0 20100105//EN" "tax-treatment-NSO.dtd">
<tp:taxon-treatment xmlns:tp="http://www.plazi.org/taxpub"><tp:treatment-meta><kwd-group><label>Taxon classification</label><kwd>
              <named-content content-type="kingdom">Plantae</named-content>
            </kwd><kwd>
              <named-content content-type="order">Fabales</named-content>
            </kwd><kwd>
              <named-content content-type="family">Fabaceae</named-content>
            </kwd></kwd-group><mixed-citation publication-type="journal"><person-group><name><surname>Yang</surname><given-names>Bo</given-names></name><name><surname>Yang</surname><given-names>Jun</given-names></name><name><surname>Wei</surname><given-names>Siyu</given-names></name><name><surname>Zhang</surname><given-names>Hongmei</given-names></name><name><surname>Li</surname><given-names>Xiaowei</given-names></name></person-group><article-title>﻿<italic><tp:taxon-name><tp:taxon-name-part taxon-name-part-type="genus" reg="Vicia">Vicia</tp:taxon-name-part><tp:taxon-name-part taxon-name-part-type="species" reg="liupanshanensis">liupanshanensis</tp:taxon-name-part></tp:taxon-name></italic> (<tp:taxon-name><tp:taxon-name-part taxon-name-part-type="family">Fabaceae</tp:taxon-name-part></tp:taxon-name>), a new plant species from northwestern China</article-title><source>PhytoKeys</source><day>04</day><month>07</month><year>2025</year><volume>259</volume><fpage>217</fpage><lpage>227</lpage><pub-id pub-id-type="doi">10.3897/phytokeys.259.154664</pub-id></mixed-citation></tp:treatment-meta><tp:nomenclature><label>﻿</label><tp:taxon-name>
            <object-id xmlns:xlink="http://www.w3.org/1999/xlink" content-type="arpha" xlink:type="simple">A97F3C37-B5DC-537F-81C8-584B801B9713</object-id>
            <tp:taxon-name-part taxon-name-part-type="genus" reg="Vicia">Vicia</tp:taxon-name-part>
            <tp:taxon-name-part taxon-name-part-type="species" reg="liupanshanensis">liupanshanensis</tp:taxon-name-part>
            <object-id xmlns:xlink="http://www.w3.org/1999/xlink" content-type="ipni" xlink:type="simple">urn:lsid:ipni.org:names:77364920-1</object-id>
          </tp:taxon-name><tp:taxon-authority>Xiao Wei Li &amp; Bo Yang</tp:taxon-authority><tp:taxon-status xmlns:xlink="http://www.w3.org/1999/xlink" xlink:type="simple">sp. nov.</tp:taxon-status></tp:nomenclature><tp:treatment-sec sec-type="description" id="SECID0ECJAE"><title>Description.</title><p>Herb perennial, 50–150 cm tall, stem erect, climbing, covered with fine soft hairs or nearly glabrous. Leaves even-pinnate, 8–15 cm; branched tendrils presented at apex with 3 or 4 branches; stipules semi-sagittate, 8–10 mm; leaflets 7–9 pairs, alternate, oblong-lanceolate or elliptical, 17–25 × 6–9 mm, papery, apex obtuse or acuminate, distinctly mucronate, base rounded or broadly cuneate, upper surface sparsely covered with short and soft hairs, lower surface covered with short hairs with veins densely hairy; veins prominent and raised on lower surface, petiolule ca. 1 mm. Inflorescence a raceme, about the same length as leaves, 8–15 cm long, with–15 flowers; bracts 5–7 mm × 4–5 mm, rhombic, covered with short and soft hairs. Flowers secund, slightly drooping, ca. 1 cm in length, pedicel ca. 1 mm; calyx obliquely campanulate, hairy; lobes 5, lanceolate, 1–3 mm long; corolla pale greenish-white at first, gradually turning yellow-brown, dark yellow or dark orange; standard ovate, ca. 8–10 mm × 4–5 mm, with a broad claw at base, concave at apex, margins constricted in the middle; wings nearly equal in length to the standard, obliquely ovate, auriculated, with a claw 4–5 mm at base; keels ca. 7–9 mm long, apex blunt, shortly auriculated. Ovary linear, glabrous 4–5 ovulued; the style hairy towards upper part; stigma capitate. Pods oblong, 20–30 × 4–5 mm. Seeds 3–5 × 3.5–4 mm, oblate-spheroid, brown, with black speckles. Flowering and fruiting June–August. Figs <xref ref-type="fig" rid="F1">1</xref>, <xref ref-type="fig" rid="F3">3</xref>, <xref ref-type="fig" rid="F4">4</xref>.</p><fig id="F1" position="float" orientation="portrait"><object-id xmlns:xlink="http://www.w3.org/1999/xlink" content-type="doi" xlink:type="simple">10.3897/phytokeys.259.154664.figure1</object-id><object-id xmlns:xlink="http://www.w3.org/1999/xlink" content-type="zenodo_dep_id" xlink:type="simple">15817819</object-id><object-id xmlns:xlink="http://www.w3.org/1999/xlink" content-type="arpha" xlink:type="simple">40E376D1-1A27-5199-8DB4-4E2C96F177A1</object-id><label>Figure 1.</label><caption><p>Photographs of two collected <italic><tp:taxon-name><tp:taxon-name-part taxon-name-part-type="genus" reg="Vicia">Vicia</tp:taxon-name-part><tp:taxon-name-part taxon-name-part-type="species" reg="liupanshanensis">liupanshanensis</tp:taxon-name-part></tp:taxon-name></italic> specimens.</p></caption><graphic xmlns:xlink="http://www.w3.org/1999/xlink" xlink:href="phytokeys-259-217_article-154664__-g001.jpg" position="float" orientation="portrait" xlink:type="simple" id="oo_1367484.jpg"><uri content-type="original_file" xlink:type="simple">https://binary.pensoft.net/fig/1367484</uri></graphic></fig></tp:treatment-sec><tp:treatment-sec sec-type="material" id="SECID0EMKAE"><title>Type.</title><p>Jingyuan of Ningxia, forest edge (<named-content xmlns:xlink="http://www.w3.org/1999/xlink" content-type="dwc:verbatimCoordinates" xlink:type="simple"><named-content content-type="geo-json" specific-use="{&#34;type&#34;:&#34;Point&#34;,&#34;coordinates&#34;:[106.328400,35.380900]}" id="NCID0EVKAE" xlink:type="simple">35.3809, 106.3284</named-content></named-content>; 1972.91 m a.s.l.), June 28<sup>th</sup> 2024, <italic>Yang Bo NXLPS-0628011</italic> (holotype: <named-content xmlns:xlink="http://www.w3.org/1999/xlink" content-type="dwc:institutional_code" xlink:title="Herbarium of the Institute of Botany, Chinese Academy of Sciences" xlink:href="http://grbio.org/institution/institute-botany-chinese-academy-sciences" xlink:type="simple">PE</named-content>).</p></tp:treatment-sec><tp:treatment-sec sec-type="etymology" id="SECID0ECLAE"><title>Etymology.</title><p>The species epithet derives from the name of the mountain range (Liupanshan) where this species was discovered.</p></tp:treatment-sec><tp:treatment-sec sec-type="Vernacular name" id="SECID0EHLAE"><title>Vernacular name.</title><p>The Chinese name is ‘六盘山野豌豆’ (Liù Pán Shān Yě Wān Dòu)</p></tp:treatment-sec><tp:treatment-sec sec-type="distribution" id="SECID0EMLAE"><title>Distribution and habitat.</title><p><italic><tp:taxon-name><tp:taxon-name-part taxon-name-part-type="genus" reg="Vicia">Vicia</tp:taxon-name-part><tp:taxon-name-part taxon-name-part-type="species" reg="liupanshanensis">liupanshanensis</tp:taxon-name-part></tp:taxon-name></italic> occurs only at elevations of 1900–2300 m, in Laolongtan, Daxue Mountains, and Migang Mountains in Jingyuan Countyand Longde County, Ningxia Hui Autonomous Region and Zhuanglang County, Gansu Province, in China. It is generally found in alpine scrubs and hillside grasslands. (Fig. <xref ref-type="fig" rid="F2">2</xref>).</p><fig id="F2" position="float" orientation="portrait"><object-id xmlns:xlink="http://www.w3.org/1999/xlink" content-type="doi" xlink:type="simple">10.3897/phytokeys.259.154664.figure2</object-id><object-id xmlns:xlink="http://www.w3.org/1999/xlink" content-type="zenodo_dep_id" xlink:type="simple">15817821</object-id><object-id xmlns:xlink="http://www.w3.org/1999/xlink" content-type="arpha" xlink:type="simple">25D5A3CD-DCC1-5AE4-BA2F-C94F68010EB4</object-id><label>Figure 2.</label><caption><p>Sampling points where the <italic><tp:taxon-name><tp:taxon-name-part taxon-name-part-type="genus" reg="Vicia">Vicia</tp:taxon-name-part><tp:taxon-name-part taxon-name-part-type="species" reg="liupanshanensis">liupanshanensis</tp:taxon-name-part></tp:taxon-name></italic> specimens were collected in China.</p></caption><graphic xmlns:xlink="http://www.w3.org/1999/xlink" xlink:href="phytokeys-259-217_article-154664__-g002.jpg" position="float" orientation="portrait" xlink:type="simple" id="oo_1367485.jpg"><uri content-type="original_file" xlink:type="simple">https://binary.pensoft.net/fig/1367485</uri></graphic></fig><fig id="F3" position="float" orientation="portrait"><object-id xmlns:xlink="http://www.w3.org/1999/xlink" content-type="doi" xlink:type="simple">10.3897/phytokeys.259.154664.figure3</object-id><object-id xmlns:xlink="http://www.w3.org/1999/xlink" content-type="zenodo_dep_id" xlink:type="simple">15817823</object-id><object-id xmlns:xlink="http://www.w3.org/1999/xlink" content-type="arpha" xlink:type="simple">871333A7-030A-5791-8146-FF3C99480A2B</object-id><label>Figure 3.</label><caption><p>Photographs of <italic><tp:taxon-name><tp:taxon-name-part taxon-name-part-type="genus" reg="Vicia">Vicia</tp:taxon-name-part><tp:taxon-name-part taxon-name-part-type="species" reg="liupanshanensis">liupanshanensis</tp:taxon-name-part></tp:taxon-name></italic> (Voucher specimen: NXLPS-0628011 and NXLPS-0822024). <bold>A.</bold> Life form and habit; <bold>B.</bold> Upper portion of a <italic><tp:taxon-name><tp:taxon-name-part taxon-name-part-type="genus" reg="Vicia">V.</tp:taxon-name-part><tp:taxon-name-part taxon-name-part-type="species" reg="liupanshanensis">liupanshanensis</tp:taxon-name-part></tp:taxon-name></italic> individual; <bold>C.</bold> Leaf front; <bold>D</bold>. Leaf back; <bold>E.</bold> Leaves paripinnate; <bold>Fa.</bold> Leaflets front; <bold>Fb.</bold> Leaflets back; <bold>G–I.</bold> Inflorescence; <bold>J.</bold> Bractlet; <bold>La.</bold> Standard; <bold>Lb.</bold> Wing; <bold>Lc.</bold> Keels; <bold>M.</bold> Stamen; <bold>N.</bold> Stigma; <bold>O.</bold> Pod and seeds.</p></caption><graphic xmlns:xlink="http://www.w3.org/1999/xlink" xlink:href="phytokeys-259-217_article-154664__-g003.jpg" position="float" orientation="portrait" xlink:type="simple" id="oo_1367486.jpg"><uri content-type="original_file" xlink:type="simple">https://binary.pensoft.net/fig/1367486</uri></graphic></fig><fig id="F4" position="float" orientation="portrait"><object-id xmlns:xlink="http://www.w3.org/1999/xlink" content-type="doi" xlink:type="simple">10.3897/phytokeys.259.154664.figure4</object-id><object-id xmlns:xlink="http://www.w3.org/1999/xlink" content-type="zenodo_dep_id" xlink:type="simple">15817825</object-id><object-id xmlns:xlink="http://www.w3.org/1999/xlink" content-type="arpha" xlink:type="simple">19C22839-FA8B-5DC5-8E4B-B222F9FF8724</object-id><label>Figure 4.</label><caption><p>Drawings of <italic><tp:taxon-name><tp:taxon-name-part taxon-name-part-type="genus" reg="Vicia">Vicia</tp:taxon-name-part><tp:taxon-name-part taxon-name-part-type="species" reg="liupanshanensis">liupanshanensis</tp:taxon-name-part></tp:taxon-name></italic> parts (Voucher specimen: NXLPS-0628011 and NXLPS-0822024). <bold>A.</bold> Whole plant; <bold>B.</bold> Leaflet; <bold>C.</bold> Leaves paripinnate; <bold>D.</bold> Inflorescence; <bold>E.</bold> Bractlet; <bold>F, G.</bold> Calyx; <bold>H.</bold> Standard; <bold>I.</bold> Wing; <bold>J.</bold> Keel; <bold>K.</bold> Stigma; <bold>L.</bold> Pod; and <bold>M.</bold> Seed.</p></caption><graphic xmlns:xlink="http://www.w3.org/1999/xlink" xlink:href="phytokeys-259-217_article-154664__-g004.jpg" position="float" orientation="portrait" xlink:type="simple" id="oo_1367487.jpg"><uri content-type="original_file" xlink:type="simple">https://binary.pensoft.net/fig/1367487</uri></graphic></fig></tp:treatment-sec><tp:treatment-sec sec-type="Conservation assessment" id="SECID0EKQAE"><title>Conservation assessment.</title><p>According to our preliminary conservation assessment, <italic><tp:taxon-name><tp:taxon-name-part taxon-name-part-type="genus" reg="Vicia">Vicia</tp:taxon-name-part><tp:taxon-name-part taxon-name-part-type="species" reg="liupanshanensis">liupanshanensis</tp:taxon-name-part></tp:taxon-name></italic> is predominantly found in the Liupanshan National Nature Reserve within the Ningxia Hui Autonomous Region. Only four populations have been identified (so far), the rest are sporadic, whose total estimated number of mature individuals does not exceed 1000. Hence, based on the <abbrev xmlns:xlink="http://www.w3.org/1999/xlink" xlink:title="International Union for Conservation of Nature" id="ABBRID0E2QAE" xlink:type="simple">IUCN</abbrev> criteria (<xref ref-type="bibr" rid="B9">IUCN 2024</xref>), <italic><tp:taxon-name><tp:taxon-name-part taxon-name-part-type="genus" reg="Vicia">V.</tp:taxon-name-part><tp:taxon-name-part taxon-name-part-type="species" reg="liupanshanensis">liupanshanensis</tp:taxon-name-part></tp:taxon-name></italic> is here classified as Vulnerable (<abbrev xmlns:xlink="http://www.w3.org/1999/xlink" xlink:title="Vulnerable" id="ABBRID0EORAE" xlink:type="simple">VU</abbrev>).</p></tp:treatment-sec><ref-list><ref id="B9"><mixed-citation xmlns:xlink="http://www.w3.org/1999/xlink" xlink:type="simple">IUCN (<year>2024</year>) The lUCN Red List of Threatened Species. Version 2024-2. <ext-link xlink:href="http://www.iucnredlist.org" ext-link-type="uri" xlink:type="simple">http://www.iucnredlist.org</ext-link> [Accessed on 2024-10]</mixed-citation></ref></ref-list></tp:taxon-treatment>
